# Supplementary material for: Multiple drivers of the COVID-19 spread: The roles of climate, international mobility, and region-specific conditions
Source: PLoS One. 2020 Sep 23;15(9):e0239385. doi: 10.1371/journal.pone.0239385 (PMC7510993; doi:10.1371/journal.pone.0239385)
Supplement: S4 Video — (TXT) [file pone.0239385.s008.txt]

S4 Video. https://youtu.be/3DpjGoTrk-E
